# Supplementary material for: Temporal regulation of axonal repulsion by alternative splicing of a conserved microexon in mammalian Robo1 and Robo2
Source: eLife. 2019 Aug 8;8:e46042. doi: 10.7554/eLife.46042 (PMC6687390; doi:10.7554/eLife.46042)
Supplement: Figure 1—source data 1. [file elife-46042-fig1-data1.xlsx]

## Sheet: Sheet1
Source data for Figure 1B
	animal	injection #	not reaching midline	not crossing midline	stalling within midline	greater angles in diagonal growth
WT	1	5	0	1	0	0
	2	5	1	0	0	0
	3	4	0	0	0	1
	4	5	0	0	1	0
	5	5	0	1	0	0
	6	4	0	1	0	0
	7	5	0	0	0	0
	8	5	0	0	1	0
	9	4	0	0	1	0
	10	4	1	0	0	0
	total	46	2	3	3	1
	%		0.0434783	0.0652174	0.0652174	0.0217391
Nova1/2 dKO	1	5	1	4	1	5
	2	4	2	4	1	3
	3	4	1	4	1	4
	4	5	2	4	1	4
	5	4	2	4	1	4
	6	3	1	3	0	3
	total	25	9	23	5	23
	%		0.36	0.92	0.2	0.92
