# Supplementary material for: Temporal regulation of axonal repulsion by alternative splicing of a conserved microexon in mammalian Robo1 and Robo2
Source: eLife. 2019 Aug 8;8:e46042. doi: 10.7554/eLife.46042 (PMC6687390; doi:10.7554/eLife.46042)
Supplement: Figure 2—source data 1. [file elife-46042-fig2-data1.xlsx]

## Sheet: Sheet1
Source data for Figure 2B, D
Ventral commissure size (ROBO3+; E11.5; axon thinkness/floorplate height ratio)
	WT	N1 KO; N2 KO	Dcc KO	Dcc KO; N1 KO; N2 KO	R1 KO	N1 KO; N2 KO; R1 KO
	1.03141	0.52356	0.321117	0.192485	1.14141	0.631586
	0.838569	0.514834	0.482548	0.178156	0.868402	0.629202
	0.938918	0.45637	0.431065	0.246962	0.951596	0.698658
	0.764398	0.599476	0.568935	0.223861	0.94407	0.648776
	0.773997	0.516579	0.312391	0.129452	0.770351	0.703333
	0.908377	0.689354	0.414485	0.140586	0.969427	0.683105
	1.08726	0.498255	0.338569	0.14863	0.905797	0.649132
	1.17365	0.689354	0.321117	0.141626	1.20611	0.690034
	1.10384	0.45637	0.482548	0.159591	1.03174	0.679811
	1.17627	0.599476	0.605585	0.24021	0.992986	0.934559
	1.06894	0.516579	0.568935	0.220658	0.889328	0.670812
	1.03665	0.611693	0.312391	0.176481	1.22614	0.572044
	0.923502	0.552647	0.414485	0.142566	1.21354	0.744333
	1.05758	0.555879	0.338569	0.19609	1.05676	0.628105
	0.948285	0.619673	0.383944	0.270807	0.816033	0.7575
	0.816066	0.565269	0.592	0.202668	1.08497	0.736803
	1.15992	0.543794	0.538462	0.147553	1.04136	0.68557
	1.18892	0.823077	0.626761	0.239433	1.01013	0.71789
	1.12136	0.820809	0.522523	0.176481	0.929023	0.647605
	0.923423	0.56338	0.63964		0.968767	0.613153
	0.958777	0.333333	0.449275		1.05251
	1.03451	0.605442	0.588235		1.16167
	0.936754		0.633333		0.985998
	1.20005		0.623932		1.09875
	0.83002		0.538462		0.883152
	0.951807		0.487179		0.879156
	0.805825		0.41954		0.812241
	1.04082		0.630208
	0.893443		0.651376
	1.02674		0.615385
	1.09002		0.408163
	1.15976		0.504425
	1.00005		0.645
	1.08065		0.518692
	1.21538		0.542254
	1.02564
	1.05263
average	1.0093	0.575237	0.499187	0.188121	0.995978	0.686101
stdev	0.126416	0.111523	0.111543	0.0425597	0.125864	0.0749382
Midline crossing (contra/ipsi-lateral ratio, DiI labeling)
normalized to WT
	WT	N1 KO; N2 KO	N1 KO; N2 KO; R1 KO	N1 Het; N2 Het	R3 Het	N1 Het; N2 Het; R3 Het
	1.30275	0.585652	0.953594	1.09556	0.785137	0.747679
	0.916791	0.43029	1.01731	1.03695	0.850448	0.65008
	1.02212	0.535748	0.574259	0.714883	0.995669	0.666488
	1.16861	0.488503	0.953995	1.04777	1.05472	0.680368
	1.14211	0.724883	0.581351	1.24648	0.937486	0.69245
	0.997392	0.489922	0.550147	0.776756	0.963259	0.627101
	0.857883	0.554217	0.693593	1.23143	0.943246	0.723921
	0.934226	0.464436	0.955948	0.7493	0.922957	0.517163
	1.05959	0.50926	0.818658	1.17775	0.833936	0.621023
	0.805625	0.484715	0.925	0.64626	0.897565	0.550138
	0.913732	0.475631	0.611481	0.616416	0.90769	0.592248
	0.887632	0.39238	1.04955	1.13531	0.976143	0.652887
	0.685901	0.561286	0.763861	0.950441	0.906076	0.622704
	1.07224	0.593214	0.875319	0.899164	0.934225	0.625463
	1.03761	0.564389		0.701236	0.93779	0.682587
	1.17917			1.07307	0.899812	0.540317
	0.973424			1.01279	0.928726	0.647334
	1.1913			0.962902	0.965443	0.525843
	0.77589					0.498269
	0.966826					0.433648
	1.10885					0.422672
average	0.999984	0.523635	0.808862	0.948581	0.924463	0.605733
stdev	0.153541	0.0798172	0.177814	0.203559	0.061235	0.089595
