# Supplementary material for: Temporal regulation of axonal repulsion by alternative splicing of a conserved microexon in mammalian Robo1 and Robo2
Source: eLife. 2019 Aug 8;8:e46042. doi: 10.7554/eLife.46042 (PMC6687390; doi:10.7554/eLife.46042)
Supplement: Figure 4—source data 1. [file elife-46042-fig4-data1.xlsx]

## Sheet: Figure 4C
Source data for Figure 4C
Midline crossing (contra/ipsi-lateral ratio, DiI labeling)
normalized to WT
	WT	Nova1/2 dKO
		Robo1/2 e6b+/+	Robo1 e6b+/Δ	Robo2 e6b+/Δ	Robo1/2 e6b+/Δ
	1.30275	0.585652	0.964658	0.470872	0.862896
	0.916791	0.43029	1.01998	0.487471	0.753644
	1.02212	0.535748	0.699197	0.453059	0.797949
	1.16861	0.488503	0.800728	0.532639	1.02787
	1.14211	0.724883	0.752588	0.481231	1.05983
	0.997392	0.489922	0.650835	0.469682	0.908826
	0.857883	0.554217	0.832129	0.533928	0.942708
	0.934226	0.464436	0.516753	0.553653	0.98565
	1.05959	0.50926	0.597792	0.558412	1.078
	0.805625	0.484715	0.605905	0.556139	0.896985
	0.913732	0.475631	0.939849	0.608732	1.02875
	0.887632	0.39238	0.503308	0.542622	0.772935
	0.685901	0.561286	0.918369	0.567308	0.635176
	1.07224	0.593214	0.923353	0.559059	0.631177
	1.03761	0.564389	0.66696	0.548864	0.597334
	1.17917		0.928638	0.405529	1.10835
	0.973424		0.873518	0.383713	0.474694
	1.1913		0.791064	0.530776	0.63861
	0.77589		0.867103	0.573708	0.821779
	0.966826		0.517891	0.557588	0.909063
	1.10885		0.671699		0.668721
			0.415582		0.921812
			0.878356
			1.08505
average	0.999984	0.523635	0.767554	0.518749	0.841943
stdev	0.153541	0.0798172	0.181417	0.0586234	0.177468
Lateral positioning (LF/VF thickness ratio, L1)
	WT	Nova1/2 dKO
		Robo1/2 e6b+/+	Robo1 e6b+/Δ	Robo2 e6b+/Δ	Robo1/2 e6b+/Δ
	0.341935	0.930769	0.689655	1.29577	0.304348
	0.443038	1.07258	0.588235	1.14286	0.377778
	0.462428	0.788618	0.771739	1.05128	0.467213
	0.437086	1.13483	0.642105	1	0.448819
	0.446809	1.176	0.556818	1.03333	0.417219
	0.391667	0.992908	0.549451	0.897059	0.415584
	0.41875	1.06061	0.518072	1.27143	0.447368
	0.44586	1.14789	0.54321	0.789474	0.455782
	0.470588	0.958678	0.773333	1.19286	0.5
	0.293333	1.17164	0.527027	0.877193	0.427632
	0.365385	1.13386	0.597701	0.977654	0.5
	0.342466	1.16038	0.42	0.86385	0.43609
	0.434783	1.0915	0.840909	0.986928	0.443478
	0.298611	1.00671	0.702703	1.08462	0.4
	0.457516	1.2	0.631579	1.20896	0.402985
	0.378882	1.13953	0.60396	0.810526	0.426087
	0.30719	1.11364	0.794872	1.12994	0.419643
	0.488372	1.08667	0.705128	0.776596	0.429825
	0.328671	1.09317	0.822785	1.35065	0.584
	0.350649	1.16327	0.74359	1.08889	0.392157
	0.371257	1.04762	0.890411	1.09272	0.330827
	0.329193	1.09272	0.847059	1.01754	0.312977
	0.529801		0.984127	1.11818	0.394366
	0.571429		0.49	1.30882	0.453488
	0.442748		0.794521	0.804511	0.383721
	0.455782		0.761194	0.784314	0.382353
	0.431472		0.794521	1.16	0.379747
	0.285714		0.8125	0.693252	0.447059
	0.44186		0.613208	1.07	0.383333
	0.366197		0.702128	1.09434	0.425197
	0.454545		0.651786	0.78169	0.606742
	0.392405		0.596026	0.955056	0.630435
	0.420118		0.866667	1.29293	0.659091
	0.382716		0.744681	1.31343	0.635294
	0.36478		0.653061		0.729412
	0.408163				0.794521
					0.576087
					0.582418
					0.563107
					0.534653
					0.682692
					0.674419
					0.604167
					0.628571
					0.425532
					0.555556
average	0.404228	1.08016	0.692136	1.03873	0.488517
stdev	0.0662533	0.0969632	0.129858	0.183839	0.116116

## Sheet: Figure4-supp 2
Source data for Figure 4-figure supplement 2B
Lateral positioning (LF/VF thickness ratio, ROBO1)
	WT	Nova1/2 dKO
		Robo1/2 e6b+/+	Robo1 e6b+/Δ	Robo2 e6b+/Δ	Robo1/2 e6b+/Δ
	0.355932	1.08333	0.734177	1.22472	0.5
	0.354839	0.980392	0.565217	1.11765	0.438596
	0.50641	1.05556	0.794872	0.970297	0.396226
	0.397163	1.09	0.925373	0.841667	0.574468
	0.596154	1.41121	0.735632	1.125	0.485981
	0.514925	1.09783	1.04615	1.14286	0.530612
	0.492308	1.08889	0.52381	1.12143	0.445545
	0.560345	0.946429	0.769841	1.13475	0.523364
	0.366906	1.11957	0.743902	1.2973	0.567742
	0.542636	1.42391	0.538462	1.152	0.467949
	0.429487	0.981651	0.693333	1.08247	0.464286
	0.620155	1.26744	0.592105	1.19512	0.638298
	0.464286	1.12371	0.512605	1	0.415929
	0.428571	1.30612	0.585106	1.23077	0.491228
	0.363158	1.29358	0.739726	1.12613	0.53719
	0.524823	1.22835	0.505747	1.38028	0.37037
	0.557692	1.18966	0.614286	0.908537	0.556701
	0.558333	1.38053	0.590361	1.08861	0.439394
	0.323741	1.13953	0.763441	1.21839	0.603604
	0.473282	1.45098	0.858974	1.28571	0.487179
	0.331429	1.10638	0.473684	1.69014	0.454545
	0.45509	1.31304	0.375	1.20225	0.449153
	0.535484	1.45794	0.48	1.37097	0.427184
	0.644068	1.31884	0.535484	1.32353	0.327273
	0.416107	1.5748	0.7	1.42105	0.32
	0.507143		0.428571	1.16667	0.31
	0.322368		0.369048	1.53731	0.457944
	0.355828		0.489796	1.54545	0.305344
	0.220994		0.623529	1.76923	0.330579
	0.5		0.903226	0.989362	0.380531
	0.433566		0.39823		0.321429
	0.567376		0.747253		0.285714
	0.380952				0.5
	0.421429				0.323529
	0.343195				0.395161
	0.52381				0.355263
	0.484848				0.382716
	0.420792
	0.329545
	0.554795
average	0.454499	1.21719	0.636155	1.22199	0.439487
stdev	0.0972317	0.170369	0.168662	0.21489	0.0918857

## Sheet: Figure4-supp3
Source data for Figure 4-figure supplement 3B
Lateral positioning (LF/VF thickness ratio, L1)
	WT	N1 KO; N2 KO	Dcc KO	Dcc KO; N1 KO; N2 KO
	0.341935	0.930769	0.775281	2.73077
	0.443038	1.07258	0.661157	2.35714
	0.462428	0.788618	0.745098	2.37209
	0.437086	1.13483	0.612069	1.61207
	0.446809	1.176	0.516129	2.3875
	0.391667	0.992908	0.650485	2.87931
	0.41875	1.06061	0.623077	2.8806
	0.44586	1.14789	0.612069	2.5
	0.470588	0.958678	0.634921	2.7963
	0.293333	1.17164	0.608	2.475
	0.365385	1.13386	0.586207	2.31
	0.342466	1.16038	0.477612	2.05405
	0.434783	1.0915	0.537975	1.90385
	0.298611	1.00671	0.576	1.96748
	0.457516	1.2	0.568	2.98551
	0.378882	1.13953	0.72449	2.75
	0.30719	1.11364	0.645161	3.15278
	0.488372	1.08667	0.77551	1.80734
	0.328671	1.09317	0.529915	1.81301
	0.350649	1.16327	0.689655	2.98684
	0.371257	1.04762	0.544218	2.52941
	0.329193	1.09272	0.555556	2.72368
	0.529801	1.35772	0.490323	2.11236
	0.571429	1.4	0.685484	1.88776
	0.442748	1.33333	0.388889
	0.455782	1.55932	0.66875
	0.431472	1.47541	0.522876
	0.285714		0.671429
	0.44186		0.592593
	0.366197		0.643939
	0.454545		0.418919
	0.392405		0.522989
	0.420118
	0.382716
	0.36478
	0.408163
average	0.404228	1.14405	0.601712	2.41562
stdev	0.0662533	0.166003	0.0940995	0.440375
