# Supplementary material for: Temporal regulation of axonal repulsion by alternative splicing of a conserved microexon in mammalian Robo1 and Robo2
Source: eLife. 2019 Aug 8;8:e46042. doi: 10.7554/eLife.46042 (PMC6687390; doi:10.7554/eLife.46042)
Supplement: Figure 5—source data 1. [file elife-46042-fig5-data1.xlsx]

## Sheet: Figure 5
Source data for Figure 4B
Midline crossing (contra/ipsi-lateral ratio, normalized to gfp)
	gfp	Robo1 (e6b-)	Robo1 (e6b+)	Robo2 (e6b-; e21-)	Robo2 (e6b+; e21-)	Robo2 (e6b-; e21+)	Robo2 (e6b+; e21+)
	0.979181	0.66141	0.43202	0.805081	0.476735	0.454992	0.573226
	1.16738	0.754969	0.490016	0.939354	0.431495	0.571109	0.599458
	0.90853	0.788635	0.488165	1.12211	0.656573	0.470959	0.438706
	0.944907	0.608677	0.658469	1.12067	0.489096	0.646224	0.670898
			0.677769		0.757151		0.502
average	1	0.703423	0.549288	0.996804	0.56221	0.535821	0.556858
stdev	0.115256	0.0829857	0.111163	0.153951	0.138424	0.0897674	0.0895224
Lateral positioning
	gfp	Robo1 (e6b-)	Robo1 (e6b+)	Robo2 (e6b-; e21-)	Robo2 (e6b+; e21-)	Robo2 (e6b-; e21+)	Robo2 (e6b+; e21+)
	0.358079	0.149042	0.581395	0.43402	0.411279	0.381336	0.444597
	0.31297	0.136538	0.610991	0.404953	0.432705	0.380717	0.509982
	0.442055	0.192194	0.574485	0.326468	0.343035	0.434075	0.424986
	0.527903	0.131148	0.600705	0.333333	0.381443	0.431423	0.342466
			0.547253		0.444597		0.462206
average	0.410252	0.15223	0.582966	0.374694	0.402612	0.406888	0.436847
stdev	0.0949371	0.0276766	0.0247481	0.0531399	0.0410518	0.0298826	0.0614417

## Sheet: Figure5-supp1
Source data for Figure 5-figure supplement 1A
Midline crossing (contra/ipsi-lateral ratio, normalized to gfp)
	gfp	Robo1 (e6b-)	Robo1 (e6b+)
	1.00904	0.847454	0.538585
	0.997714	0.907362	0.730823
	1.0123	0.833743	0.666451
	0.980959	0.930628	0.568848
average	1	0.879797	0.626177
stdev	0.0141517	0.0465858	0.088566
Lateral positioning (LF/VF thickness ratio, L1)
	WT	Robo1 e6bΔ/Δ	Robo2 e6bΔ/Δ
	0.470968	0.21978	0.412903
	0.443038	0.218182	0.537313
	0.462428	0.215054	0.461039
	0.437086	0.290698	0.387283
	0.446809	0.257282	0.431193
	0.308333	0.302632	0.363184
	0.41875	0.297436	0.516779
	0.44586	0.263889	0.427184
	0.470588	0.289062	0.335938
	0.493333	0.268	0.477124
	0.378882	0.280702	0.474178
	0.503268	0.297674	0.554404
	0.403804	0.224576	0.353982
	0.312454	0.274678	0.350427
	0.471902	0.235577	0.592
	0.49359	0.270142	0.454545
	0.410959	0.368664	0.389831
	0.434783	0.345455	0.338889
	0.298611	0.368932	0.462766
	0.457516	0.327586	0.351759
	0.44586	0.297521	0.484848
	0.488372	0.280193	0.503597
	0.328671	0.201646	0.515528
	0.480519	0.253886	0.339744
	0.443038	0.244444	0.649635
	0.462428	0.173184	0.382775
	0.387209	0.218182	0.363636
	0.409348	0.395556	0.387097
	0.453903	0.216814	0.55
	0.372902	0.266667	0.47973
		0.213592	0.462428
		0.329004	0.560748
		0.308756	0.379147
		0.275556	0.516667
		0.280543	0.446281
			0.42029
average	0.42784	0.273473	0.447635
stdev	0.0570574	0.0510809	0.0803644
