# Supplementary material for: Temporal regulation of axonal repulsion by alternative splicing of a conserved microexon in mammalian Robo1 and Robo2
Source: eLife. 2019 Aug 8;8:e46042. doi: 10.7554/eLife.46042 (PMC6687390; doi:10.7554/eLife.46042)
Supplement: Figure 6—source data 1. [file elife-46042-fig6-data1.xlsx]

## Sheet: Sheet2
Source data for Figure 6B
GTPase activation (fold change, post/pre SLIT2 N-term stimulation, normalized to total GTPase level)
		ROBO1 (e6b-)	ROBO1 (e6b+)	ROBO2 (e6b-; e21-)	ROBO2 (e6b+; e21-)	ROBO2 (e6b-; e21+)	ROBO2 (e6b+; e21+)
CDC42	experiment 1	0.695789	0.150393	0.995944	0.580225	0.58608	0.570728
	experiment 2	0.495714	0.183778	0.869055	0.813463	0.640849	0.786859
	experiment 3	0.394549	0.177294	1.03804	0.673417	0.800085	0.51872
	average	0.528684	0.170488	0.967678	0.689035	0.675671	0.625436
	stdev	0.153302	0.0177027	0.0879655	0.117401	0.111171	0.142195
RAC1	experiment 1	2.44666	3.12634	0.990183	1.85856	2.91633	2.61416
	experiment 2	2.30346	2.98354	1.31724	2.41808	2.43826	3.20503
	experiment 3	2.84026	3.63437	0.914524	2.92896	2.12372	2.27815
	average	2.53013	3.24808	1.07398	2.40187	2.49277	2.69911
	stdev	0.277961	0.342068	0.214037	0.535386	0.399108	0.469244
