# Supplementary material for: Temporal regulation of axonal repulsion by alternative splicing of a conserved microexon in mammalian Robo1 and Robo2
Source: eLife. 2019 Aug 8;8:e46042. doi: 10.7554/eLife.46042 (PMC6687390; doi:10.7554/eLife.46042)
Supplement: Figure 7—source data 1. [file elife-46042-fig7-data1.xlsx]

## Sheet: Sheet1
Source data for Figure 7D
ventral commissure size (commissure thickness/floorplate ratio, ROBO3+)
	WT	Robo1 e6bΔ/Δ	Robo2 e6bΔ/Δ	Robo1/2 e6bΔ/Δ
	0.272727	0.480769	0.19403	0.480769
	0.196078	0.456522	0.22807	0.456522
	0.196721	0.403846	0.193548	0.403846
	0.134615	0.365385	0.220339	0.365385
	0.170213	0.358491	0.197183	0.358491
	0.166667	0.349206	0.25	0.349206
	0.214286	0.294118	0.188679	0.494118
	0.220339	0.44898	0.166667	0.44898
	0.166667	0.456522	0.222222	0.456522
	0.190476	0.339286	0.21875	0.339286
	0.254902	0.375	0.235294	0.375
	0.183333	0.5	0.163265	0.5
	0.160714	0.366667	0.186047	0.366667
	0.269231	0.469388	0.238095	0.469388
	0.207547	0.55	0.190476	0.55
	0.179104	0.392157	0.209677	0.45283
	0.172414	0.322034	0.163636	0.37931
	0.333333	0.481013	0.166667	0.4
	0.169811	0.288136	0.2	0.342075
	0.148148	0.339286	0.24	0.574468
	0.245283	0.411765	0.276596	0.339623
	0.210526	0.469388	0.253968	0.394118
	0.196078	0.345455	0.22807	0.384615
	0.22449	0.354167	0.214286	0.310345
	0.224138	0.393443	0.189655	0.52381
	0.288462	0.469388	0.366667	0.341463
	0.266667	0.316667	0.207547	0.37931
	0.303371	0.491803	0.325581	0.290323
	0.161905	0.404255	0.196078	0.404255
	0.0686275	0.34375	0.192308	0.285714
	0.178571	0.432692	0.288462
	0.0943396	0.344	0.206897
	0.207547	0.375	0.258621
	0.25	0.384615	0.288136
	0.203704	0.415094
	0.163636	0.391304
	0.306122	0.369565
	0.149254	0.388889
	0.205882	0.327869
	0.2	0.5
	0.163934
	0.116667
	0.136986
	0.166667
	0.241379
	0.262295
	0.163934
	0.183333
	0.238095
	0.235294
	0.206349
	0.257143
	0.246154
	0.190476
	0.15
	0.114286
	0.213333
	0.311475
	0.27381
	0.223881
	0.345455
	0.26506
	0.144928
	0.298246
Average	0.207892	0.399148	0.222515	0.407215
Stdev	0.0574676	0.0629909	0.0452868	0.0739644
